# Supplementary material for: Characterization of the Phosphofructokinase Gene Family in Rice and Its Expression Under Oxygen Deficiency Stress
Source: Front Plant Sci. 2013 May 14;4:125. doi: 10.3389/fpls.2013.00125 (PMC3653104; doi:10.3389/fpls.2013.00125)
Supplement: Supplementary Table S3 — Data for differential gene expression of phosphofructokinase genes in rice under oxygen-deficient conditions, obtained by microarray analyses with the Affymetrix rice Microarray Chip (Lasanthi-Kudahettige et al., 2007; Narsai et al., 2009; Mustroph et al., 2010). The signal-log-ratio (SLR) of all probe-sets is shown for each sample set. Data had been analyzed previously by GC-RMA. [file 47628_Mustroph_DataSheet2.XLS]

## Sheet: Tabelle1
			Mustroph et al. 2010		Lasanthi-Kudahettige et al. 2007	Narsai et al. 2009
Affymetrix ID	LOC_ID	description	SLR M202_S - M202_C	SLR M202_Sub1_S - M202_Sub1_C	SLR 4 days	SLR A1h - C1h	SLR A3h - C3h	SLR A12h - C12h	SLR A24h - C24h	SLR A27h - C27h	SLR A30h - C30h	SLR C24u3hA - C27h	SLR C24u6hA - C30h
Os.12230.1.S1_a_at	LOC_Os01g09570.1	PFK01, phosphofructokinase	-0.475773	-0.546943	0.487848	-0.0538343	0.075254	1.15156	1.318	1.50487	1.77027	0.80472	1.40198
OsAffx.23777.1.S1_at	LOC_Os01g53680.1	PFK02, phosphofructokinase	0.000903986	-0.046231	0.0955296	0	0.0644533	0.652452	0	0.0188027	0.175517	0.175513	0.269697
Os.1991.1.S1_at	LOC_Os01g53680.1	PFK02, phosphofructokinase	-2.03913	-2.88594	0.295977	0.0930103	0.403235	0.615833	0.0218332	0.048067	-0.105685	0.502461	0.176842
Os.4760.1.S1_at	LOC_Os04g39420.1	PFK03, phosphofructokinase	-0.715656	-0.601203	1.54575	0.174478	0.406234	0.0838015	0.63768	0.295324	0.251368	0.692345	0.594885
Os.9848.1.S1_at	LOC_Os05g10650.1	PFK04, phosphofructokinase	-0.643961	-0.164975	2.96048	-2.09336	1.01856	2.25649	1.81222	1.8536	2.36417	1.33953	2.11392
Os.12014.1.S1_s_at	LOC_Os05g44922.1	PFK05, phosphofructokinase	2.12287	4.07285	3.1764	-0.271306	-0.0664842	1.73517	1.63817	1.36387	1.61687	1.64398	1.91587
OsAffx.15279.1.S1_x_at	LOC_Os06g05860.1	PFK06, phosphofructokinase	0.219694	-0.616383	-5.46371	0.0490808	-0.0231847	-1.00625	-3.59406	-3.10093	-3.49856	-1.37254	-2.88568
Os.26885.1.A1_at	LOC_Os06g05860.1	PFK06, phosphofructokinase	0.18658	-0.328375	-4.97409	-0.0685031	0.0743497	-1.43794	-3.30961	-2.84498	-3.30696	-1.07924	-2.86788
OsAffx.29501.1.S1_at	LOC_Os08g34050.1	PFK07, phosphofructokinase	-0.12089	-0.0225111	-0.000715924	0.00878469	0	0	-0.0342547	-0.0796647	-0.0437638	-0.0951225	-0.121229
Os.5137.1.S1_at	LOC_Os09g24910.2	PFK08, phosphofructokinase	-0.0625051	-1.08445	-2.20955	-0.266446	-0.375898	-2.36479	-2.25937	-1.49167	-1.48481	-1.75598	-2.84135
Os.56193.1.S1_at	LOC_Os09g30240.1	PFK09, phosphofructokinase	-0.0412547	-0.00905145	0.00580022	-0.067881	0.584904	0.150529	0.135179	0.0924128	0	0.187726	0.0953134
Os.17997.1.S1_at	LOC_Os10g26570.1	PFK10, phosphofructokinase	-1.17497	-2.01311	-2.54443	-0.0323068	0.179081	-0.95785	-1.51475	-1.22755	-1.48497	-0.942305	-1.38249
Os.17997.2.S1_x_at	LOC_Os10g26570.1	PFK10, phosphofructokinase	-1.20631	-1.79924	-1.40459	-0.0781984	0.227241	-0.340053	-0.501196	-0.0179856	-0.227893	-0.00533495	-0.225595
Os.12866.1.S1_at	LOC_Os02g48360.1	PFPA1, pyrophosphate--fructose 6-phosphate 1-phosphotransferase subunit alpha	-2.59828	-2.9925	-2.54024	0.262577	-0.741869	-2.10907	-3.39375	-2.79382	-2.97476	-1.6285	-3.17872
Os.5654.1.S1_at	LOC_Os06g22060.1	PFPA2, pyrophosphate--fructose 6-phosphate 1-phosphotransferase subunit alpha	-0.207135	-0.320708	-1.94797	0	0.0208761	0	0	-0.0131343	-0.12816	0.0344136	-0.12816
Os.6055.3.S1_x_at	LOC_Os08g25720.1	PFPA3, pyrophosphate--fructose 6-phosphate 1-phosphotransferase subunit alpha	2.62976	3.1969	1.52811	-0.159561	-0.458285	1.45733	1.34784	0.875673	0.921311	1.2783	1.52025
Os.6055.1.S1_at	LOC_Os08g25720.1	PFPA3, pyrophosphate--fructose 6-phosphate 1-phosphotransferase subunit alpha	2.23943	2.72992	1.71907	-0.199702	-0.392896	0.937048	0.778971	0.636811	0.684112	0.864719	1.00508
OsAffx.6257.1.S1_at	LOC_Os09g12650.1	PFPA4, pyrophosphate--fructose 6-phosphate 1-phosphotransferase subunit alpha	0	0	0.294864	-0.0101367	-0.0122557	0.0606556	0.630925	1.40508	0.955575	0.52876	1.17596
Os.10991.1.S1_at	LOC_Os06g13810.1	PFPB, pyrophosphate--fructose 6-phosphate 1-phosphotransferase subunit beta	0.698054	1.9268	1.25871	-0.111352	-0.0132399	1.11133	0.808221	0.615204	0.755927	0.937005	1.14089
